# Supplementary material for: The Trace Element Selenium Is Important for Redox Signaling in Phorbol Ester-Differentiated THP-1 Macrophages
Source: Int J Mol Sci. 2021 Oct 14;22(20):11060. doi: 10.3390/ijms222011060 (PMC8539332; doi:10.3390/ijms222011060)
Supplement: Supplementary file 1 [file ijms-22-11060-s001.zip]

Archive with 1 entries (1 files):
- ijms-1400884-supplementary.pdf
